# Supplementary material for: Discriminative Capabilities of Eye Gaze Measures for Cognitive Load Evaluation in a Driving Simulation Task
Source: J Eye Mov Res. 2025 Dec 24;19(1):1. doi: 10.3390/jemr19010001 (PMC12821647; doi:10.3390/jemr19010001)
Supplement: Supplementary file 1 [file jemr-19-00001-s001.zip]

Archive with 1 entries (1 files):
- jemr-3963226-supplementary.pdf
